# Supplementary material for: Territory surveillance and prey management: Wolves keep track of space and time
Source: Ecol Evol. 2017 Sep 9;7(20):8388–405. doi: 10.1002/ece3.3176 (PMC5648667; doi:10.1002/ece3.3176)
Supplement: Supplementary file 6 [file ECE3-7-8388-s006.R]

######################################################
# R code for paper
#
# Schlägel UE, Merrill E, Lewis MA (2017) Territory surveillance and prey management: wolves keep track of space and time. Ecology and Evolution.
#
######################################################

# this script explains the data

###########################################

library(fields)

#################

# set working directory platform independent

# function which returns the home directory on the current computer
GetHomeDir <- function() {
  retDir <- NULL
  if( Sys.info()[['sysname']] == 'Darwin' )
    retDir <- paste0('/Users/',Sys.info()['user'],'/')
  if( Sys.info()[['sysname']] == 'Linux' )
    retDir <- paste0('/home/',Sys.info()['user'],'/')
  if( Sys.info()[['sysname']] == 'Windows' )
    retDir <- paste0('C:/Users/',Sys.info()['user'],'/')
  retDir
}

# set the path for the working directory
# this needs to be the one that contains files
# "RVariables.Rdata" and "RVarExtra.RData"
filepath <- file.path(GetHomeDir(), "folder", "subfolder", "subsubfolder")

setwd(filepath)

###################################

# load data

# data is from individual with ID 83

# these variables are needed to run the script "fitModels.R"
load('RVariables.RData')
ls()

# some additional variables that help to understand the data
load('RVarExtra.RData')
# (needs packages raster, sp)

#######################################

# cutoff:
# this defines the area Omega
# within which the normalization sum in eqn 1 is calculated
# Omega is a square around the current location with sides of length 2*cutoff+1
cutoff

# length.final:
# the final length of the movement trajectory, i.e. after discardig the initialization phase for TSLV
length.final

#######################################

# check out the movement trajectory

# these variables not required for final analysis

require(adehabitatHR)
plot(traj)
# this is the full trajectory, including the period to initialize TSLV and the period used for final analysis

# locations were discretized in space in correspondence with the resolution of the environmental layers
# traj.final contains only the final data, after discarding the initialization phase for TSLV
head(traj.final)
plot(traj.final[,1], traj.final[,2], pch=20, type='b')
# note, this is turned counterclockwise by 90 degrees

#####################################

# check out the environmental covariates

# these variables not required for final analysis

# distance to territory edge
plot(distB.crop)
# the shape is determined by the Brownian Bridge home range space use estimate

# prey density
# (combined prey density of 4 species via a weighted sum according to body mass)
# standardized
plot(prey83)

# TSLV (time since last visit)
# TSLV changes at every time step
# plot for one time step
time <- 100
# ! note: this is turned by 90 degrees counterclockwise
# also note: the values outside the territory don't matter because
# the probability of making a step outside territory is zero
image.plot(1:dim(distB.crop)[1], 1:dim(distB.crop)[2], matrix(memory[,time], nrow=dim(distB.crop)[1], byrow=TRUE), asp=1)
# add locations from (time-span) to time, then join by lines
# when there are NAs between locations, lines are not drawn
span <- 20
# note: span is backward, i.e. time must be higher number than span
points(traj.final[(time-span):time,1], traj.final[(time-span):time,2], pch=20, cex=0.8, col="white")
lines(traj.final[(time-span):time,1], traj.final[(time-span):time,2], col='white')
# mark last location at time "time"
points(traj.final[time,1], traj.final[time,2], pch=13, cex=2, col="white")


#####################

# the covariates need to be evaluated
#
# 1. at the observed wolf locations, those are the "attained values", i.e. those values that the wolf chose
# these values go into the numerator of the step probability (equation 1)
# they are all called "cov..."
#
# 2. for each observed location, in an area Omega around that locations
# this is required to compute the normalization constant of the step probability in the denominator of equation 1
# computing the normalization constant only within the area Omega reduces computational burden
# Omega needs to be large enough that the probability of the wolf making a larger step than that is really small
# to make later computation of the likelihood function easier, the area Omega (for each covariate) is already cutout of the entire territory for each time step
# because each time step, the wolf is at a different location, this cut-out area is different at each time step
#
# e.g. for the distance to territory edge:
# set some time step
time <- 29
# plot the entire map of distance to territory edge
# with the current location as a white circle
# and the area Omega as a black square
# ! note that here the covariate is not cut down to the territory
# this is not necessary here because this will be taken care of later via the variable "inside"
# all locations outside the territory have probably zero to be chosen
image.plot(1:dim(distB)[1], 1:dim(distB)[2], distB, asp=1)
points(traj.final[time-1,1], traj.final[time-1,2], col='white')
lines(c(traj.final[time-1,1]-cutoff,traj.final[time-1,1]+cutoff,traj.final[time-1,1]+cutoff,traj.final[time-1,1]-cutoff, traj.final[time-1,1]-cutoff), c(traj.final[time-1,2]-cutoff,traj.final[time-1,2]-cutoff,traj.final[time-1,2]+cutoff,traj.final[time-1,2]+cutoff, traj.final[time-1,2]-cutoff))
# zoom in to the area Omega
# current wolf locaton is black circle
image.plot(1:(2*cutoff+1), 1:(2*cutoff+1), matrix(distB.cut[,time], nrow=2*cutoff+1, byrow=TRUE), asp=1)
points(cutoff+1,cutoff+1)
#
# similarly for the prey density
# again, not cut out here to territory because this is taken care of later
time <- 303
image.plot(1:dim(psum.mat)[1], 1:dim(psum.mat)[2], psum.mat, asp=1)
points(traj.final[time-1,1], traj.final[time-1,2], col='white')
lines(c(traj.final[time-1,1]-cutoff,traj.final[time-1,1]+cutoff,traj.final[time-1,1]+cutoff,traj.final[time-1,1]-cutoff, traj.final[time-1,1]-cutoff), c(traj.final[time-1,2]-cutoff,traj.final[time-1,2]-cutoff,traj.final[time-1,2]+cutoff,traj.final[time-1,2]+cutoff, traj.final[time-1,2]-cutoff))
# zoom into area Omega
image.plot(1:(2*cutoff+1), 1:(2*cutoff+1), matrix(psum.cut[,time], nrow=2*cutoff+1, byrow=TRUE), asp=1)
points(cutoff+1,cutoff+1)
#
# and similarly for memory.cut (time since last visit)


#######################################
#######################################

# the following variables are necessary to calculate the numerator of the step probability (eqn 1)

# steplen:
# for the final movement path analysed (i.e. after initialization phase for TSLV),
# the distance between every two consecutive observed locations (step length)
# when a fix attempt was unsuccessful (which lead to missed observation), step length could not be calculated and there is a resulting NA
# this variable is used in the movement kernel k

# covMem:
# for each observed wolf location, its TSLV value at the time that the wolf visited it
# i.e. the TSLV of the spatial grid cell associated with the location
# these TSLV values are those that the wolf chose
# this variable is used to calculate the weighting function w, evaluated at the actual wolf location

# covBound:
# for each observed wolf location, the distance to territory edge
# i.e. that of the cell that the wolf visited
# (note: called "Bound" for territory boundary)
# this variable is used to calculate the weighting function w, evaluated at the actual wolf location

# covPsum:
# for each observed wolf location, the prey density of the cell
# prey density is here a combined prey density measure of multiple prey values, a weighted sum (therefore called Psum)
# this variable is used to calculate the weighting function w, evaluated at the actual wolf location

#####################################################

# the following variables are needed to compute the normalization constant in the step probability (eqn 1)

# for the normalization constant, we essentially need the same variables as explained above (step length; covariates TSLV, distance to edge, and prey density)
# but here we don't just need the values associated with the visited locations
# instead, we need all values, for each observed location, within the area Omega

# slen.all:
# step lenght for every possible location in area Omega
# the current location is the centre of the square and has length 0
# slen.all is a vector, therefore need to make matrix out of it before plotting
slengthsMat <- matrix(slen.all, nrow=2*cutoff+1, ncol=2*cutoff+1)
image.plot(slengthsMat, asp=1)

# inside.cut:
# the variable "inside" defines which locations belong to territory
# note: territory rotated by 90 degrees counterclockwise in the following plot
image.plot(1:dim(bb.hr)[1], 1:dim(bb.hr)[2], bb.hr, asp=1)
# a cut-out version of this is used in the likelihood function
time <- 5
image.plot(1:(2*cutoff+1), 1:(2*cutoff+1), matrix(inside.cut[,time], nrow=2*cutoff+1, byrow=TRUE), asp=1)
points(32,32) #centre point of square
# compare to full plot
image.plot(1:dim(bb.hr)[1], 1:dim(bb.hr)[2], bb.hr, asp=1)
points(traj.final[time,1], traj.final[time,2])
lines(c(traj.final[time,1]-cutoff,traj.final[time,1]+cutoff,traj.final[time,1]+cutoff,traj.final[time,1]-cutoff, traj.final[time,1]-cutoff), c(traj.final[time,2]-cutoff,traj.final[time,2]-cutoff,traj.final[time,2]+cutoff,traj.final[time,2]+cutoff, traj.final[time,2]-cutoff))
#


# distB.cut, psum.cut, memory.cut
# already explained above
