# Supplementary material for: Territory surveillance and prey management: Wolves keep track of space and time
Source: Ecol Evol. 2017 Sep 9;7(20):8388–405. doi: 10.1002/ece3.3176 (PMC5648667; doi:10.1002/ece3.3176)
Supplement: Supplementary file 7 [file ECE3-7-8388-s007.R]

######################################################
# R code for paper
#
# Schlägel UE, Merrill E, Lewis MA (2017) Territory surveillance and prey management: wolves keep track of space and time. Ecology and Evolution.
#
######################################################

# fit models to data via likelihood maximization

# fit in two stages
# 1. fit for multiple starting values of parameters
# 2. take the one with highest likelihood and do one more optimization from there (to make sure we get the global maximum)

###########################################

require(mgcv)
# this package is needed for the function 'uniquecombs' used later to filter out unique rows of a matrix

#################

# set working directory platform independent

# function which returns the home directory on the current computer
GetHomeDir <- function() {
  retDir <- NULL
  if( Sys.info()[['sysname']] == 'Darwin' )
    retDir <- paste0('/Users/',Sys.info()['user'],'/')
  if( Sys.info()[['sysname']] == 'Linux' )
    retDir <- paste0('/home/',Sys.info()['user'],'/')
  if( Sys.info()[['sysname']] == 'Windows' )
    retDir <- paste0('C:/Users/',Sys.info()['user'],'/')
  retDir
}

# set the path for the working directory
# this needs to be the directory where the files
# "RVariables.RData" and "loglikelihoood.R" are
filepath <- file.path(GetHomeDir(), "folder", "subfolder", "subsubfolder")
setwd(filepath)

###################################

# load data
load('RVariables.RData')

# source script with likelihood function
source('loglikelihood.R')

##################

# use only steps with length >= threshold
threshold <- 5

########################################
########################################

# null model

# for null model, use multiple values of kappa and sigma
# later, take values obtained from this estimation as starting points for the other model fits

kappa <- c(2,3,4)
sigma <- c(12,14,16)
para <- expand.grid(kappa, sigma)
colnames(para) <- c("kappa", "sigma")

startvals <- as.matrix(subset(para, select=c(kappa, sigma)))
startvals <- uniquecombs(startvals)

# which parameters to exclude
exclude <- c(3,4,5,6,7,8,9)

# initialize arrays that will store the results
result.temp <- array(NA, dim=c(nrow(startvals),ncol(startvals)+2))
result.null <- array(NA, dim=c(1,ncol(startvals)+4))
est.null <- array(NA, dim=c(ncol(startvals), 2))
rownames(est.null) <- colnames(para)[-exclude]
colnames(result.null) <- c(colnames(para)[-exclude], 'loglike', 'conv', 'aic', 'aic_c')

# select the indices of those steps in the data which have step length above or equal to threshold
thresh <- threshold
moveID <- which(steplen >= thresh)

# fit model for multiple starting values
for (i in 1:nrow(startvals)){
  temp <- optim(startvals[i,], llfun.opt, method="Nelder-Mead", control=list(fnscale=-1, maxit=2000), y=exclude)
  result.temp[i,] <- c(temp$par, temp$value, temp$convergence)
  # monitor progress
  cat(paste(i," "))
}

# take the estimates with highest likelihood and start a final optimization from there
newstart <- result.temp[which.max(result.temp[,ncol(startvals)+1]), 1:ncol(startvals)]
res.temp <- optim(newstart, llfun.opt, method="Nelder-Mead", control=list(fnscale=-1, maxit=2000), hessian=TRUE, y=exclude)
result.null[1,1:(ncol(startvals)+2)] <- c(res.temp$par, res.temp$value, res.temp$convergence)
result.null[1,(ncol(startvals)+3)] <- 2*ncol(startvals) - 2*res.temp$value
result.null[1,(ncol(startvals)+4)] <- 2*ncol(startvals)*(length(moveID)/(length(moveID)-ncol(startvals)-1)) - 2*res.temp$value
# get standard errors from the estimated Hessian matrix
# for this, invert the Fisher information matrix (which is the negative Hessian)
# and take square root of the diagonals (variances)
# use standard errors to compute Wald-type confidence intervals for parameters
fisher <- -res.temp$hessian
fish.inv <- try(solve(fisher), silent=TRUE)
if (class(fish.inv)!="try-error"){
  se <- sqrt(diag(fish.inv))
  est.null[,1] <- res.temp$par - qnorm(0.975)*se
  est.null[,2] <- res.temp$par + qnorm(0.975)*se
}

save(result.temp, result.null, est.null, file='resNull.RData')

################################################
################################################

# for all the other model fits (except null model)
# make one matrix with all starting values

# kernel parameters
# take values similar to those obtained from null model fit
# we don't take multiple values here because it would increase the number of model fits by a lot, it should not be necessary
kappa <- 2.5
sigma <- 14
#
# selection parameteres
# alpha is the intercept in the resource selection function (weigthing function)
alpha <- c(-1,0,1)
# bet_mem is the additive parameter for TSLV
# beta_dist is the additive parameter for distance to territory edge
# beta_prey is the additive parameter for prey density
beta_mem <- beta_dist <- beta_prey <- c(-1,0,1)
# gamma_mem is the parameter for the multiplicative term TSLV*dist
# gamma_prey is the parameter for the multiplicative term TSLV*prey
# gamma_zone is the parameter for the multiplicative term prey*dist (buffer zone between territories)
gamma_dist <- gamma_prey <- gamma_zone <- c(-1,0,1)
para <- expand.grid(kappa, sigma, alpha, beta_mem, beta_dist, beta_prey, gamma_dist, gamma_prey, gamma_zone)
colnames(para) <- c("kappa", "sigma", "alpha", "beta_mem", "beta_dist", "beta_prey", "gamma_dist", "gamma_prey", "gamma_zone")


###############################################

# distance to territory edge is only covariate

startvals <- as.matrix(subset(para, select=c(kappa, sigma, alpha, beta_dist)))
startvals <- uniquecombs(startvals)

# which parameters to exclude
exclude <- c(4,6,7,8,9)

result.temp <- array(NA, dim=c(nrow(startvals),ncol(startvals)+2))
result.dist <- array(NA, dim=c(1,ncol(startvals)+4))
est.dist <- array(NA, dim=c(ncol(startvals), 2))
rownames(est.dist) <- colnames(para)[-exclude]
colnames(result.dist) <- c(colnames(para)[-exclude], 'loglike', 'conv', 'aic', 'aic_c')

thresh <- threshold
moveID <- which(steplen >= thresh)
#
for (i in 1:nrow(startvals)){
  temp <- optim(startvals[i,], llfun.opt, method="Nelder-Mead", control=list(fnscale=-1, maxit=2000), y=exclude)
  result.temp[i,] <- c(temp$par, temp$value, temp$convergence)
  cat(paste(i," "))
}
#
newstart <- result.temp[which.max(result.temp[,ncol(startvals)+1]), 1:ncol(startvals)]
res.temp <- optim(newstart, llfun.opt, method="Nelder-Mead", control=list(fnscale=-1, maxit=2000), hessian=TRUE, y=exclude)
result.dist[1:(ncol(startvals)+2)] <- c(res.temp$par, res.temp$value, res.temp$convergence)
result.dist[(ncol(startvals)+3)] <- 2*ncol(startvals) - 2*res.temp$value
result.dist[(ncol(startvals)+4)] <- 2*ncol(startvals)*(length(moveID)/(length(moveID)-ncol(startvals)-1)) - 2*res.temp$value
fisher <- -res.temp$hessian
fish.inv <- try(solve(fisher), silent=TRUE)
if (class(fish.inv)!="try-error"){
  se <- sqrt(diag(fish.inv))
  est.dist[,1] <- res.temp$par - qnorm(0.975)*se
  est.dist[,2] <- res.temp$par + qnorm(0.975)*se
}

save(result.temp, result.dist, est.dist, file='resDist.RData')

##################################################

# TSLV is the only covariate

startvals <- as.matrix(subset(para, select=c(kappa, sigma, alpha, beta_mem)))
startvals <- uniquecombs(startvals)

startvals <- startvals[1:2,]

# which parameters to exclude
exclude <- c(5,6,7,8,9)

result.temp <- array(NA, dim=c(nrow(startvals),ncol(startvals)+2))
result.mem <- array(NA, dim=c(1, ncol(startvals)+4))
est.mem <- array(NA, dim=c(ncol(startvals), 2))
rownames(est.mem) <- colnames(para)[-exclude]
colnames(result.mem) <- c(colnames(para)[-exclude], 'loglike', 'conv', 'aic', 'aic_c')

thresh <- threshold
moveID <- which(steplen >= thresh)
#
for (i in 1:nrow(startvals)){
  temp <- optim(startvals[i,], llfun.opt, method="Nelder-Mead", control=list(fnscale=-1, maxit=2000), y=exclude)
  result.temp[i,] <- c(temp$par, temp$value, temp$convergence)
}
#
newstart <- result.temp[which.max(result.temp[,ncol(startvals)+1]), 1:ncol(startvals)]
res.temp <- optim(newstart, llfun.opt, method="Nelder-Mead", control=list(fnscale=-1, maxit=2000), hessian=TRUE, y=exclude)
result.mem[1:(ncol(startvals)+2)] <- c(res.temp$par, res.temp$value, res.temp$convergence)
result.mem[(ncol(startvals)+3)] <- 2*ncol(startvals) - 2*res.temp$value
result.mem[(ncol(startvals)+4)] <- 2*ncol(startvals)*(length(moveID)/(length(moveID)-ncol(startvals)-1)) - 2*res.temp$value
fisher <- -res.temp$hessian
fish.inv <- try(solve(fisher), silent=TRUE)
if (class(fish.inv)!="try-error"){
  se <- sqrt(diag(fish.inv))
  est.mem[,1] <- res.temp$par - qnorm(0.975)*se
  est.mem[,2] <- res.temp$par + qnorm(0.975)*se
}

save(result.temp, result.mem, est.mem, file='resMem.RData')

########################################

# prey density is the only covariate

startvals <- as.matrix(subset(para, select=c(kappa, sigma, alpha, beta_prey)))
startvals <- uniquecombs(startvals)

# which parameters to exclude
exclude <- c(4,5,7,8,9)

result.temp <- array(NA, dim=c(nrow(startvals),ncol(startvals)+2))
result.prey <- array(NA, dim=c(1, ncol(startvals)+4))
est.prey <- array(NA, dim=c(ncol(startvals), 2))
rownames(est.prey) <- colnames(para)[-exclude]
colnames(result.prey) <- c(colnames(para)[-exclude], 'loglike', 'conv', 'aic', 'aic_c')

thresh <- threshold
moveID <- which(steplen >= thresh)
#
for (i in 1:nrow(startvals)){
  temp <- optim(startvals[i,], llfun.opt, method="Nelder-Mead", control=list(fnscale=-1, maxit=2000), y=exclude)
  result.temp[i,] <- c(temp$par, temp$value, temp$convergence)
}
#
newstart <- result.temp[which.max(result.temp[,ncol(startvals)+1]), 1:ncol(startvals)]
res.temp <- optim(newstart, llfun.opt, method="Nelder-Mead", control=list(fnscale=-1, maxit=2000), hessian=TRUE, y=exclude)
result.prey[1:(ncol(startvals)+2)] <- c(res.temp$par, res.temp$value, res.temp$convergence)
result.prey[(ncol(startvals)+3)] <- 2*ncol(startvals) - 2*res.temp$value
result.prey[(ncol(startvals)+4)] <- 2*ncol(startvals)*(length(moveID)/(length(moveID)-ncol(startvals)-1)) - 2*res.temp$value
fisher <- -res.temp$hessian
fish.inv <- try(solve(fisher), silent=TRUE)
if (class(fish.inv)!="try-error"){
  se <- sqrt(diag(fish.inv))
  est.prey[,1] <- res.temp$par - qnorm(0.975)*se
  est.prey[,2] <- res.temp$par + qnorm(0.975)*se
}

save(result.temp, result.prey, est.prey, file='resPrey.RData')

########################################

# distance to territory edge
# and prey density
# as additive terms

# which parameters to exclude
exclude <- c(4,7,8,9)

startvals <- as.matrix(subset(para, select=c(kappa, sigma, alpha, beta_dist, beta_prey)))
startvals <- uniquecombs(startvals)

result.temp <- array(NA, dim=c(nrow(startvals),ncol(startvals)+2))
result.prey.dist <- array(NA, dim=c(1, ncol(startvals)+4))
est.prey.dist <- array(NA, dim=c(ncol(startvals), 2))
rownames(est.prey.dist) <- colnames(para)[-exclude]
colnames(result.prey.dist) <- c(colnames(para)[-exclude], 'loglike', 'conv', 'aic', 'aic_c')

thresh <- threshold
moveID <- which(steplen >= thresh)
#
for (i in 1:nrow(startvals)){
  temp <- optim(startvals[i,], llfun.opt, method="Nelder-Mead", control=list(fnscale=-1, maxit=2000), y=exclude)
  result.temp[i,] <- c(temp$par, temp$value, temp$convergence)
  cat(paste(i, " "))
}

newstart <- result.temp[which.max(result.temp[,ncol(startvals)+1]), 1:ncol(startvals)]
res.temp <- optim(newstart, llfun.opt, method="Nelder-Mead", control=list(fnscale=-1, maxit=2000), hessian=TRUE, y=exclude)
result.prey.dist[1:(ncol(startvals)+2)] <- c(res.temp$par, res.temp$value, res.temp$convergence)
result.prey.dist[(ncol(startvals)+3)] <- 2*ncol(startvals) - 2*res.temp$value
result.prey.dist[(ncol(startvals)+4)] <- 2*ncol(startvals)*(length(moveID)/(length(moveID)-ncol(startvals)-1)) - 2*res.temp$value
fisher <- -res.temp$hessian
fish.inv <- try(solve(fisher), silent=TRUE)
if (class(fish.inv)!="try-error"){
  se <- sqrt(diag(fish.inv))
  est.prey.dist[,1] <- res.temp$par - qnorm(0.975)*se
  est.prey.dist[,2] <- res.temp$par + qnorm(0.975)*se
}

save(result.temp, result.prey.dist, est.prey.dist, file='resPreyDist.RData')

########################################

# TSLV and prey density
# as additive terms

# which parameters to exclude
exclude <- c(5,7,8,9)

startvals <- as.matrix(subset(para, select=c(kappa, sigma, alpha, beta_mem, beta_prey)))
startvals <- uniquecombs(startvals)

result.temp <- array(NA, dim=c(nrow(startvals),ncol(startvals)+2))
result.prey.mem <- array(NA, dim=c(1, ncol(startvals)+4))
est.prey.mem <- array(NA, dim=c(ncol(startvals), 2))
rownames(est.prey.mem) <- colnames(para)[-exclude]
colnames(result.prey.mem) <- c(colnames(para)[-exclude], 'loglike', 'conv', 'aic', 'aic_c')

thresh <- threshold
moveID <- which(steplen >= thresh)
#
for (i in 1:nrow(startvals)){
  temp <- optim(startvals[i,], llfun.opt, method="Nelder-Mead", control=list(fnscale=-1, maxit=2000), y=exclude)
  result.temp[i,] <- c(temp$par, temp$value, temp$convergence)
}
#
newstart <- result.temp[which.max(result.temp[,ncol(startvals)+1]), 1:ncol(startvals)]
res.temp <- optim(newstart, llfun.opt, method="Nelder-Mead", control=list(fnscale=-1, maxit=2000), hessian=TRUE, y=exclude)
result.prey.mem[1:(ncol(startvals)+2)] <- c(res.temp$par, res.temp$value, res.temp$convergence)
result.prey.mem[(ncol(startvals)+3)] <- 2*ncol(startvals) - 2*res.temp$value
result.prey.mem[(ncol(startvals)+4)] <- 2*ncol(startvals)*(length(moveID)/(length(moveID)-ncol(startvals)-1)) - 2*res.temp$value
fisher <- -res.temp$hessian
fish.inv <- try(solve(fisher), silent=TRUE)
if (class(fish.inv)!="try-error"){
  se <- sqrt(diag(fish.inv))
  est.prey.mem[,1] <- res.temp$par - qnorm(0.975)*se
  est.prey.mem[,2] <- res.temp$par + qnorm(0.975)*se
}

save(result.temp, result.prey.mem, est.prey.mem, file='resMemPrey.RData')

########################################

# TSLV and distance to territory edge
# as additive terms

# which parameters to exclude
exclude <- c(6,7,8,9)

startvals <- as.matrix(subset(para, select=c(kappa, sigma, alpha, beta_mem, beta_dist)))
startvals <- uniquecombs(startvals)

result.temp <- array(NA, dim=c(nrow(startvals),ncol(startvals)+2))
result.mem.dist <- array(NA, dim=c(1, ncol(startvals)+4))
est.mem.dist <- array(NA, dim=c(ncol(startvals), 2))
rownames(est.mem.dist) <- colnames(para)[-exclude]
colnames(result.mem.dist) <- c(colnames(para)[-exclude], 'loglike', 'conv', 'aic', 'aic_c')

thresh <- threshold
moveID <- which(steplen >= thresh)
#
for (i in 1:nrow(startvals)){
  temp <- optim(startvals[i,], llfun.opt, method="Nelder-Mead", control=list(fnscale=-1, maxit=2000), y=exclude)
  result.temp[i,] <- c(temp$par, temp$value, temp$convergence)
}

newstart <- result.temp[which.max(result.temp[,ncol(startvals)+1]), 1:ncol(startvals)]
res.temp <- optim(newstart, llfun.opt, method="Nelder-Mead", control=list(fnscale=-1, maxit=2000), hessian=TRUE, y=exclude)
result.mem.dist[1:(ncol(startvals)+2)] <- c(res.temp$par, res.temp$value, res.temp$convergence)
result.mem.dist[(ncol(startvals)+3)] <- 2*ncol(startvals) - 2*res.temp$value
result.mem.dist[(ncol(startvals)+4)] <- 2*ncol(startvals)*(length(moveID)/(length(moveID)-ncol(startvals)-1)) - 2*res.temp$value
fisher <- -res.temp$hessian
fish.inv <- try(solve(fisher), silent=TRUE)
if (class(fish.inv)!="try-error"){
  se <- sqrt(diag(fish.inv))
  est.mem.dist[,1] <- res.temp$par - qnorm(0.975)*se
  est.mem.dist[,2] <- res.temp$par + qnorm(0.975)*se
}

save(result.temp, result.mem.dist, est.mem.dist, file='resMemDist.RData')


##########################################

# TSLV, prey density, and distance to territory edge
# as additive terms

# which parameters to exclude
exclude <- c(7,8,9)

startvals <- as.matrix(subset(para, select=c(kappa, sigma, alpha, beta_mem, beta_dist, beta_prey)))
startvals <- uniquecombs(startvals)

result.temp <- array(NA, dim=c(nrow(startvals),ncol(startvals)+2))
result.prey.mem.dist <- array(NA, dim=c(1, ncol(startvals)+4))
est.prey.mem.dist <- array(NA, dim=c(ncol(startvals), 2))
rownames(est.prey.mem.dist) <- colnames(para)[-exclude]
colnames(result.prey.mem.dist) <- c(colnames(para)[-exclude], 'loglike', 'conv', 'aic', 'aic_c')

thresh <- threshold
moveID <- which(steplen >= thresh)
#
for (i in 1:nrow(startvals)){
  temp <- optim(startvals[i,], llfun.opt, method="Nelder-Mead", control=list(fnscale=-1, maxit=2000), y=exclude)
  result.temp[i,] <- c(temp$par, temp$value, temp$convergence)
}

newstart <- result.temp[which.max(result.temp[,ncol(startvals)+1]), 1:ncol(startvals)]
res.temp <- optim(newstart, llfun.opt, method="Nelder-Mead", control=list(fnscale=-1, maxit=2000), hessian=TRUE, y=exclude)
result.prey.mem.dist[1:(ncol(startvals)+2)] <- c(res.temp$par, res.temp$value, res.temp$convergence)
result.prey.mem.dist[(ncol(startvals)+3)] <- 2*ncol(startvals) - 2*res.temp$value
result.prey.mem.dist[(ncol(startvals)+4)] <- 2*ncol(startvals)*(length(moveID)/(length(moveID)-ncol(startvals)-1)) - 2*res.temp$value
fisher <- -res.temp$hessian
fish.inv <- try(solve(fisher), silent=TRUE)
if (class(fish.inv)!="try-error"){
  se <- sqrt(diag(fish.inv))
  est.prey.mem.dist[,1] <- res.temp$par - qnorm(0.975)*se
  est.prey.mem.dist[,2] <- res.temp$par + qnorm(0.975)*se
}

save(result.temp, result.prey.mem.dist, est.prey.mem.dist, file='resMemPreyDist.RData')

##########################################

# distance to territory edge and prey density
# as additive term and with multiplicative interaction

# which parameters to exclude
exclude <- c(4, 7, 8)

startvals <- as.matrix(subset(para, select=c(kappa, sigma, alpha, beta_dist, beta_prey, gamma_zone)))
startvals <- uniquecombs(startvals)
# only keep some of the startvals randomly, otherwise there are too many and fitting will take a long time
keep <- sample(nrow(startvals), 20)
startvals <- startvals[keep,] 

result.temp <- array(NA, dim=c(nrow(startvals),ncol(startvals)+2))
result.inter.zone <- array(NA, dim=c(1, ncol(startvals)+4))
est.inter.zone <- array(NA, dim=c(ncol(startvals), 2))
rownames(est.inter.zone) <- colnames(para)[-exclude]
colnames(result.inter.zone) <- c(colnames(para)[-exclude], 'loglike', 'conv', 'aic', 'aic_c')

thresh <- threshold
moveID <- which(steplen >= thresh)
#
for (i in 1:nrow(startvals)){
  temp <- optim(startvals[i,], llfun.opt, method="Nelder-Mead", control=list(fnscale=-1, maxit=2000), y=exclude)
  result.temp[i,] <- c(temp$par, temp$value, temp$convergence)
}

newstart <- result.temp[which.max(result.temp[,ncol(startvals)+1]), 1:ncol(startvals)]
res.temp <- optim(newstart, llfun.opt, method="Nelder-Mead", control=list(fnscale=-1, maxit=2000), hessian=TRUE, y=exclude)
result.inter.zone[1:(ncol(startvals)+2)] <- c(res.temp$par, res.temp$value, res.temp$convergence)
result.inter.zone[(ncol(startvals)+3)] <- 2*ncol(startvals) - 2*res.temp$value
result.inter.zone[(ncol(startvals)+4)] <- 2*ncol(startvals)*(length(moveID)/(length(moveID)-ncol(startvals)-1)) - 2*res.temp$value
fisher <- -res.temp$hessian
fish.inv <- try(solve(fisher), silent=TRUE)
if (class(fish.inv)!="try-error"){
  se <- sqrt(diag(fish.inv))
  est.inter.zone[,1] <- res.temp$par - qnorm(0.975)*se
  est.inter.zone[,2] <- res.temp$par + qnorm(0.975)*se
}

save(result.temp, result.inter.zone, est.inter.zone, file='resInterZone.RData')

########################################

# TSLV and prey density
# as additive terms and multiplicative interaction term

# which parameters to exclude
exclude <- c(5, 7, 9)

startvals <- as.matrix(subset(para, select=c(kappa, sigma, alpha, beta_mem, beta_prey, gamma_prey)))
startvals <- uniquecombs(startvals)
# only keep some of the startvals, otherwise too many
keep <- sample(nrow(startvals), 20)
startvals <- startvals[keep,] 

result.temp <- array(NA, dim=c(nrow(startvals),ncol(startvals)+2))
result.inter.prey <- array(NA, dim=c(1, ncol(startvals)+4))
est.inter.prey <- array(NA, dim=c(ncol(startvals), 2))
rownames(est.inter.prey) <- colnames(para)[-exclude]
colnames(result.inter.prey) <- c(colnames(para)[-exclude], 'loglike', 'conv', 'aic', 'aic_c')

thresh <- threshold
moveID <- which(steplen >= thresh)
#
for (i in 1:nrow(startvals)){
  temp <- optim(startvals[i,], llfun.opt, method="Nelder-Mead", control=list(fnscale=-1, maxit=2000), y=exclude)
  result.temp[i,] <- c(temp$par, temp$value, temp$convergence)
}

newstart <- result.temp[which.max(result.temp[,ncol(startvals)+1]), 1:ncol(startvals)]
res.temp <- optim(newstart, llfun.opt, method="Nelder-Mead", control=list(fnscale=-1, maxit=2000), hessian=TRUE, y=exclude)
result.inter.prey[1:(ncol(startvals)+2)] <- c(res.temp$par, res.temp$value, res.temp$convergence)
result.inter.prey[(ncol(startvals)+3)] <- 2*ncol(startvals) - 2*res.temp$value
result.inter.prey[(ncol(startvals)+4)] <- 2*ncol(startvals)*(length(moveID)/(length(moveID)-ncol(startvals)-1)) - 2*res.temp$value
fisher <- -res.temp$hessian
fish.inv <- try(solve(fisher), silent=TRUE)
if (class(fish.inv)!="try-error"){
  se <- sqrt(diag(fish.inv))
  est.inter.prey[,1] <- res.temp$par - qnorm(0.975)*se
  est.inter.prey[,2] <- res.temp$par + qnorm(0.975)*se
}

save(result.temp, result.inter.prey, est.inter.prey, file='resInterPrey.RData')


########################################

# TSLV and distance to territory edge
# as additive terms and multiplicative interaction term

# which parameters to exclude
exclude <- c(6, 8, 9)

startvals <- as.matrix(subset(para, select=c(kappa, sigma, alpha, beta_mem, beta_dist, gamma_dist)))
startvals <- uniquecombs(startvals)
# only keep some of the startvals, otherwise too many
keep <- sample(nrow(startvals), 20)
startvals <- startvals[keep,] 

result.temp <- array(NA, dim=c(nrow(startvals),ncol(startvals)+2))
result.inter.dist <- array(NA, dim=c(1, ncol(startvals)+4))
est.inter.dist <- array(NA, dim=c(ncol(startvals), 2))
rownames(est.inter.dist) <- colnames(para)[-exclude]
colnames(result.inter.dist) <- c(colnames(para)[-exclude], 'loglike', 'conv', 'aic', 'aic_c')

thresh <- threshold
moveID <- which(steplen >= thresh)
#
for (i in 1:nrow(startvals)){
  temp <- optim(startvals[i,], llfun.opt, method="Nelder-Mead", control=list(fnscale=-1, maxit=2000), y=exclude)
  result.temp[i,] <- c(temp$par, temp$value, temp$convergence)
}

newstart <- result.temp[which.max(result.temp[,ncol(startvals)+1]), 1:ncol(startvals)]
res.temp <- optim(newstart, llfun.opt, method="Nelder-Mead", control=list(fnscale=-1, maxit=2000), hessian=TRUE, y=exclude)
result.inter.dist[1:(ncol(startvals)+2)] <- c(res.temp$par, res.temp$value, res.temp$convergence)
result.inter.dist[(ncol(startvals)+3)] <- 2*ncol(startvals) - 2*res.temp$value
result.inter.dist[(ncol(startvals)+4)] <- 2*ncol(startvals)*(length(moveID)/(length(moveID)-ncol(startvals)-1)) - 2*res.temp$value
fisher <- -res.temp$hessian
fish.inv <- try(solve(fisher), silent=TRUE)
if (class(fish.inv)!="try-error"){
  se <- sqrt(diag(fish.inv))
  est.inter.dist[,1] <- res.temp$par - qnorm(0.975)*se
  est.inter.dist[,2] <- res.temp$par + qnorm(0.975)*se
}

save(result.temp, result.inter.dist, est.inter.dist, file='resInterDist.RData')

########################################

# mem + dist + prey + mem*dist + mem*prey
# this model only represented in appendix

# which parameters to exclude
exclude <- c(9)

startvals <- as.matrix(subset(para, select=c(kappa, sigma, alpha, beta_mem, beta_dist, beta_prey, gamma_dist, gamma_prey)))
startvals <- uniquecombs(startvals)
# only keep some of the startvals, otherwise too many
keep <- sample(nrow(startvals), 20)
startvals <- startvals[keep,] 

result.temp <- array(NA, dim=c(nrow(startvals),ncol(startvals)+2))
result.inter.dist.prey <- array(NA, dim=c(1, ncol(startvals)+4))
est.inter.dist.prey <- array(NA, dim=c(ncol(startvals), 2))
rownames(est.inter.dist.prey) <- colnames(para)[-exclude]
colnames(result.inter.dist.prey) <- c(colnames(para)[-exclude], 'loglike', 'conv', 'aic', 'aic_c')

thresh <- threshold
moveID <- which(steplen >= thresh)
#
for (i in 1:nrow(startvals)){
  temp <- optim(startvals[i,], llfun.opt, method="Nelder-Mead", control=list(fnscale=-1, maxit=2000), y=exclude)
  result.temp[i,] <- c(temp$par, temp$value, temp$convergence)
  cat(paste(i, " "))
}

newstart <- result.temp[which.max(result.temp[,ncol(startvals)+1]), 1:ncol(startvals)]
res.temp <- optim(newstart, llfun.opt, method="Nelder-Mead", control=list(fnscale=-1, maxit=2000), hessian=TRUE, y=exclude)
result.inter.dist.prey[1:(ncol(startvals)+2)] <- c(res.temp$par, res.temp$value, res.temp$convergence)
result.inter.dist.prey[(ncol(startvals)+3)] <- 2*ncol(startvals) - 2*res.temp$value
result.inter.dist.prey[(ncol(startvals)+4)] <- 2*ncol(startvals)*(length(moveID)/(length(moveID)-ncol(startvals)-1)) - 2*res.temp$value
fisher <- -res.temp$hessian
fish.inv <- try(solve(fisher), silent=TRUE)
if (class(fish.inv)!="try-error"){
  se <- sqrt(diag(fish.inv))
  est.inter.dist.prey[,1] <- res.temp$par - qnorm(0.975)*se
  est.inter.dist.prey[,2] <- res.temp$par + qnorm(0.975)*se
}

save(result.temp, result.inter.dist.prey, est.inter.dist.prey, file='resInterDistPrey.RData')
