# Supplementary material for: Territory surveillance and prey management: Wolves keep track of space and time
Source: Ecol Evol. 2017 Sep 9;7(20):8388–405. doi: 10.1002/ece3.3176 (PMC5648667; doi:10.1002/ece3.3176)
Supplement: Supplementary file 8 [file ECE3-7-8388-s008.R]

######################################################
# R code for paper
#
# Schlägel UE, Merrill E, Lewis MA (2017) Territory surveillance and prey management: wolves keep track of space and time. Ecology and Evolution.
#
######################################################

# this script has the log-likelihood function for the model

# note:
# if animals stays in same cell, step length officially is zero
# but this causes problems in Weibull distribution in code
# if shape<1, then p(0) cannot be evaluated
# we could either just restrict shape to above 1, or we simply reset all step lenghts of zero to a small number
# It is unlikely that shape<1 for the data, therefore this trick will not have any significant effect

llfun <- function(para){
	
	if (para[1]<=0 | para[2]<=0){
		return(Inf)
		} else {
	#
	slen.all[cutoff*(2*cutoff+1) + cutoff + 1] <- 0.01
	#
	loglike <- 0
	# 
	for (t in 2:length.final){
		#
		if (is.element(t,moveID)){
		  indices <- inside.cut[,t-1]==1
			norm <- sum( dweibull(slen.all[indices], shape=para[1], scale=para[2])/slen.all[indices] * (1/(1+exp(-para[3] - para[4]*log(memory.cut[indices,t-1]+1) - para[5]*distB.cut[indices,t] - para[6]*psum.cut[indices,t] - para[7]*log(memory.cut[indices,t-1]+1)*distB.cut[indices,t] - para[8]*log(memory.cut[indices,t-1]+1)*psum.cut[indices,t] - para[9]*distB.cut[indices,t]*psum.cut[indices,t] ))) )
			#
			piece <- dweibull(steplen[t], shape=para[1], scale=para[2]) * (1/(1+exp(-para[3] - para[4]*log(covMem[t]+1) - para[5]*covBound[t] - para[6]*covPsum[t] - para[7]*log(covMem[t]+1)*covBound[t] - para[8]*log(covMem[t]+1)*covPsum[t] - para[9]*covBound[t]*covPsum[t] ))) *(1/(norm*steplen[t]))
			#
			loglike <- loglike + log(piece)
			#if (is.na(piece)) break
			}
	}
	names(loglike) <- "loglike"
	return(loglike)
	}
	
}


# wrapper function for later calling log-likelihood function more conveniently
# with this wrapper function, we can call llfun with only some of the parameters specified for certain models (hypotheses)
# the other parameters are set to zero
#
# first input (x): starting values of parameters for optimization routine
# second input (y): indices of parameters that are not optimized, but instead set to zero in llfun, e.g. 4 for beta_mem, 5 for beta_dist etc

llfun.opt <- function(x,y){	
	para <- rep(NA, 9)
	para[y] <- 0
	para[-y] <- x
	return(llfun(para))
	}
